# Supplementary material for: The ancient and helical architecture of Elasmobranchii’s spermatozoa enables progressive motility in viscous environments
Source: PLoS One. 2025 Feb 25;20(2):e0319354. doi: 10.1371/journal.pone.0319354 (PMC11856307; doi:10.1371/journal.pone.0319354)
Supplement: S1 Table — Includes all the measurements per individual spermatozoa. (XLSX) [file pone.0319354.s001.xlsx]

## Sheet: Sheet1
MC %	ϕ h Hz	ϕ t Hz	V μm/s	A t μm	λ t μm	SP	n helix	L head μm	λ h μm	A h μm
0	27.33	NA	1.30601	NA	NA	Ray	5	51.4647	10.038	5.497
0	25.23	NA	0	NA	NA	Ray	NA	NA	NA	5.497
0	29.81	NA	2.61202	NA	NA	Ray	NA	NA	NA	5.736
0	23.42	NA	6.53005	NA	NA	Ray	5	52.7393	11.472	5.975
0	27.33	NA	0	NA	NA	Ray				5.497
0	29.5	NA	0	NA	NA	Ray	6	54.014	9.799	5.019
0	35.4	NA	0	NA	NA	Ray	6	54.8107	10.277	5.258
0	33.53	NA	0	NA	NA	Skate	NA	NA	NA	4.653
0	31.14	NA	0	NA	NA	Skate	NA	NA	NA	4.23
0	36.33	NA	6.17518	NA	NA	Skate	NA	NA	NA	4.653
0	29.06	NA	3.08759	NA	NA	Skate	5	48.222	10.152	4.653
0.5	NA	1.5	17.2262	12.69	33.417	Shark	NA	58.374	NA	3.807
0.5	NA	1.58	18.0998	12.267	35.109	Shark	NA	NA	NA	3.384
0.5	NA	1.61	18.5023	11.844	34.686	Shark	NA	58.374	NA	3.807
0.5	NA	1.65	17.5373	11.844	35.955	Shark	NA	60.63	NA	4.23
0.5	NA	1.74	19.1403	12.69	35.955	Shark	NA	58.092	NA	3.384
0.75	NA	1.55	28.7612	9.306	37.647	Shark	NA	58.374	NA	3.384
0.75	NA	1.6	32.2687	8.46	35.955	Shark	NA	58.656	NA	4.23
0.75	NA	1.6	30.1642	8.883	35.532	Shark	NA	54.99	NA	3.384
0.75	NA	1.71	33.6716	8.46	35.955	Shark	NA	59.22	NA	3.384
0.75	NA	1.77	31.5672	10.152	35.109	Shark	NA	58.938	NA	3.807
0.75	9.5	1.82	42.3	10.575	NA	Skate	NA	NA	NA	4.653
0.75	11.875	1.97	46.9145	9.729	NA	Skate	NA	NA	NA	4.653
0.75	11.875	1.97	49.068	9.729	NA	Skate	NA	NA	NA	4.23
0.75	9.5	2.06	49.068	10.575	NA	Skate	NA	NA	NA	4.23
0.75	9.5	2.06	42.3	9.306	NA	Skate	NA	NA	NA	4.653
0.75	9.5	2.15	50.76	9.306	NA	Skate	NA	NA	NA	4.653
0.75	8.59	2.48	42.0331	8.883	30.456	Skate	NA	NA	NA	4.23
0.75	10.25	2.73	51.9139	12.189	15.774	Ray	6	52.4207	11.711	5.258
0.75	9.45	2.77	46.0363	10.152	27.918	Skate	NA	NA	NA	4.653
0.75	10.5	3.15	50.0394	9.306	32.571	Skate	5	49.35	11.844	4.23
0.75	11.81	3.15	51.3738	9.729	31.725	Skate	5	47.94	10.575	5.076
0.75	11.81	3.375	48.705	8.46	29.61	Skate	5	48.504	10.998	4.653
0.75	10.93	4.55	49.6284	11.95	16.252	Ray	6	55.6073	11.95	5.497
0.75	10.93	5.125	56.1585	11.95	16.491	Ray	6	54.1733	11.233	5.497
0.75	12.61	5.46	56.1585	11.95	13.384	Ray	NA	NA	NA	5.497
0.75	11.71	5.65	47.0164	11.233	15.057	Ray	NA	NA	NA	5.258
0.75	10.58	6.3	58.7705	11.233	11.95	Ray	NA	NA	NA	5.736
0.75	10.93	7.45	56.1585	11.233	13.384	Ray	NA	NA	NA	5.497
0.75	12.61	7.45	60.0765	4.78	19.12	Ray	6	54.6513	10.755	5.258
1	9.45	3.15	59.9528	6.768	26.226	Skate	NA	NA	NA	4.653
1	7.91	3.16	58.5692	5.922	NA	Skate	NA	NA	NA	4.653
1	11.8125	3.63	65.948	8.46	25.803	Skate	NA	NA	NA	4.653
1	10.5	3.9375	66.6142	8.037	27.072	Skate	NA	NA	NA	5.076
1	11.875	3.95	66.291	5.922	NA	Skate	NA	NA	NA	4.653
1	9.5	3.95	63.1246	6.768	NA	Skate	NA	NA	NA	4.653
1	11.8125	4.29	67.9465	7.614	25.803	Skate	NA	NA	NA	4.653
1	11.8125	4.2954	66.4162	6.768	22.842	Skate	5	49.068	12.267	4.23
1	9.5	4.31	63.1343	6.768	NA	Skate	NA	NA	NA	4.23
1	11.875	4.31	61.8231	6.345	NA	Skate	NA	NA	NA	4.653
1	11.8125	4.725	64.5322	6.768	20.727	Skate	5	50.478	11.844	4.23
1	13.5	4.725	67.7058	6.345	20.727	Skate	5	47.376	10.998	4.653
1	11.875	4.75	65.0769	6.768	NA	Skate	NA	NA	NA	4.653
1	13.5	5.55	65.6744	6.345	21.573	Skate	5	48.786	10.575	4.653
1	15.75	5.9	68.5298	5.922	20.304	Skate	NA	NA	NA	4.653
1	12.53	6.26	64.6352	10.755	12.428	Ray	6	54.014	10.277	5.258
1	13.42	6.26	51.1069	11.233	8.604	Ray	6	54.014	10.516	5.019
1	13.4	6.67	57.1195	12.428	11.472	Ray	NA	NA	NA	5.258
1	11.75	6.71	67.4295	11.233	11.711	Ray	NA	NA	NA	5.258
1	6.26	6.71	29.9687	17.686	6.214	Ray	6	54.97	10.516	5.258
1	6.48	7.23	54.1132	16.013	10.038	Ray	NA	NA	NA	5.258
1	7.21	7.508	36.0755	13.384	5.258	Ray	6	55.6073	10.277	5.497
1	10.42	7.82	52.6101	12.906	10.516	Ray	6	54.3327	10.755	5.258
2	1.02	0.61	10.4104	17.447	13.384	Ray	6	54.014	10.038	5.497
2	NA	0.68	17.3261	4.23	25.803	Shark	NA	60.066	NA	3.384
2	NA	0.7	18.2736	4.23	29.187	Shark	NA	59.22	NA	3.384
2	NA	0.71	18.409	3.807	24.957	Shark	NA	59.784	NA	3.807
2	NA	0.8	16.92	3.807	27.918	Shark	NA	57.81	NA	3.384
2	NA	0.8	18.9504	3.384	24.534	Shark	NA	57.528	NA	3.384
2	NA	0.827	18.2736	4.23	26.226	Shark	NA	60.912	NA	3.807
2	0.63	0.83	5.27853	11.711	17.208	Ray	6	54.1733	10.755	5.258
2	1.19	0.87	8.38596	12.906	12.428	Ray	NA	NA	NA	5.019
2	NA	0.88	18.9504	3.807	27.495	Shark	NA	58.938	NA	3.384
2	1.7	1.4375	14.296	16.73	15.774	Ray	NA	NA	NA	4.78
2	1.53	2.04	17.0714	9.321	6.214	Ray	6	55.6073	10.277	5.258
2	4.61	2.769	45.4068	5.076	23.265	Skate	5	45.402	12.69	5.076
2	2.98	2.98	29.6253	7.17	14.34	Ray	6	54.97	10.516	5.497
2	6	3	55.8583	3.384	21.15	Skate	4	46.812	10.998	4.23
2	5.8	3	40.5805	2.961	20.727	Skate	NA	NA	NA	4.653
2	4.75	3.16	50.3571	4.23	NA	Skate	NA	NA	NA	4.653
2	1.53	3.28	16.1288	11.95	11.472	Ray	6	54.492	10.038	5.019
2	6.428	3.6	57.6923	4.23	22.419	Skate	NA	NA	NA	4.653
2	5.8	3.6	51.5854	4.653	21.996	Skate	NA	NA	NA	4.653
2	3.54	3.83	28.592	12.906	9.799	Ray	6	55.448	10.516	5.258
2	4.75	3.95	52.7123	4.653	NA	Skate	NA	NA	NA	4.653
2	5.27	3.95	52.5103	4.653	NA	Skate	NA	NA	NA	4.653
2	5.625	4.28	55.8307	4.653	20.727	Skate	5	49.632	12.267	4.23
2	5.625	4.28	49.6289	6.345	23.265	Skate	NA	NA	NA	4.23
2	5.27	4.31	57.8842	4.653	NA	Skate	NA	NA	NA	5.076
2	5.93	4.31	57.2677	4.23	NA	Skate	NA	NA	NA	4.653
2	5.27	4.31	47.5062	4.23	NA	Skate	NA	NA	NA	4.653
2	5	4.5	55.9853	5.076	20.304	Skate	5	49.068	11.844	4.653
2	5.41	4.64	41.2683	2.538	19.458	Skate	NA	NA	NA	4.653
2	5	4.73	54.1392	5.922	21.573	Skate	NA	NA	NA	4.23
2	5.93	4.75	57.4522	4.653	NA	Skate	NA	NA	NA	4.653
2	5.625	5	63.45	5.076	21.573	Skate	5	47.094	11.421	4.653
2	5.625	5	49.632	5.499	23.688	Skate	NA	NA	NA	4.23
2	5.27	5.27	57.528	4.653	NA	Skate	NA	NA	NA	4.23
2	6.428	5.625	60.8864	5.922	23.265	Skate	NA	NA	NA	4.23
2	6	6	60.3397	5.499	24.534	Skate	NA	NA	NA	5.076
2	6.428	6.42	61.5273	5.499	22.842	Skate	NA	NA	NA	4.653
2	50	NA	56.7273	NA	NA	Shark	NA	61.32	2.7	2.16
2	57.14	NA	54.9351	NA	NA	Shark	NA	61.92	2.16	2.16
2	50	NA	54.5455	NA	NA	Shark	NA	60.72	2.16	1.98
2	60.6	NA	60	NA	NA	Shark	NA	61.08	1.98	2.34
2	45.45	NA	61.0909	NA	NA	Shark	NA	59.76	2.16	2.16
